# Supplementary material for: Complete Mitogenome and Phylogenetic Analyses of Galerita orientalis Schmidt-Goebel, 1846 (Insecta: Coleoptera: Carabidae: Galeritini)
Source: Genes (Basel). 2022 Nov 23;13(12):2199. doi: 10.3390/genes13122199 (PMC9777712; doi:10.3390/genes13122199)
Supplement: Supplementary file 1 [file genes-13-02199-s001.zip]

Archive with 8 entries (7 files):
- genes-1980427-supplementary/
- genes-1980427-supplementary/Figure S1 Predicted secondary structure of rrnL of G. orientalis mitogenome.pdf
- genes-1980427-supplementary/Figure S2 Predicted secondary structure of rrnS of G. orientalis mitogenome.pdf
- genes-1980427-supplementary/Figure S3 Predicted secondary structure of control region of G. orientalis mitogenome.pdf
- genes-1980427-supplementary/Table S1 Codon number and RSCU of PCGs of G. orientalis mitogenome.xlsx
- genes-1980427-supplementary/Table S2 Composition and skewness of genes and CR of G. orientalis mitogenome.xlsx
- genes-1980427-supplementary/Table S3 Tandem repeats of CR of G. orientalis mitogenome.xlsx
- genes-1980427-supplementary/Table S4 Alignment results using GBlocks.xlsx
