# Supplementary material for: Complete Mitogenome and Phylogenetic Analyses of Galerita orientalis Schmidt-Goebel, 1846 (Insecta: Coleoptera: Carabidae: Galeritini)
Source: Genes (Basel). 2022 Nov 23;13(12):2199. doi: 10.3390/genes13122199 (PMC9777712; doi:10.3390/genes13122199)
Supplement: Supplementary file 1 [file genes-13-02199-s001.zip › genes-1980427-supplementary/Table S1 Codon number and RSCU of PCGs of G. orientalis mitogenome.xlsx]

## Sheet: Sheet1
Table S1 Codon number and RSCU of PCGs of G. orientalis mitogenome.
Codon	Amino Acid	RSCU	Count	Total count
GCU	Ala	2.07	71	137
GCC		0.23	8
GCA		1.58	54
GCG		0.12	4
CGU	Arg	1.14	16	56
CGA		2.71	38
CGG		0.14	2
AAU	Asn	1.85	204	220
AAC		0.15	16
GAU	Asp	1.7	56	66
GAC		0.3	10
UGU	Cys	1.9	39	41
UGC		0.1	2
CAA	Gln	1.89	66	70
CAG		0.11	4
GAA	Glu	1.8	74	82
GAG		0.2	8
GGU	Gly	1	52	208
GGC		0.02	1
GGA		2.62	136
GGG		0.37	19
CAU	His	1.77	62	70
CAC		0.23	8
AUU	Ile	1.86	356	382
AUC		0.14	26
CUU	Leu1	0.6	58	106
CUC		0.06	6
CUA		0.43	41
CUG		0.01	1
UUA	Leu2	4.52	434	470
UUG		0.38	36
AAA	Lys	1.64	81	99
AAG		0.36	18
AUA	Met	1.83	251	275
AUG		0.17	24
UUU	Phe	1.78	323	363
UUC		0.22	40
CCU	Pro	2.33	77	132
CCC		0.33	11
CCA		1.24	41
CCG		0.09	3
AGU	Ser1	0.96	39	114
AGC		0.1	4
AGA		1.75	71
UCU	Ser2	2.44	99	211
UCC		0.25	10
UCA		2.51	102
ACU	Thr	1.72	80	186
ACC		0.19	9
ACA		2.04	95
ACG		0.04	2
UGA	Trp	1.94	94	97
UGG		0.06	3
UAU	Tyr	1.85	159	172
UAC		0.15	13
GUU	Val	1.78	70	157
GUC		0.15	6
GUA		1.99	78
GUG		0.08	3
