# Supplementary material for: Complete Mitogenome and Phylogenetic Analyses of Galerita orientalis Schmidt-Goebel, 1846 (Insecta: Coleoptera: Carabidae: Galeritini)
Source: Genes (Basel). 2022 Nov 23;13(12):2199. doi: 10.3390/genes13122199 (PMC9777712; doi:10.3390/genes13122199)
Supplement: Supplementary file 1 [file genes-13-02199-s001.zip › genes-1980427-supplementary/Table S2 Composition and skewness of genes and CR of G. orientalis mitogenome.xlsx]

## Sheet: Sheet1
Table S2 Composition and skewness of genes and CR of G. orientalis mitogenome.
Genes	Size (bp)	A (num)	T(U) (num)	G (num)	C (num)	A (%)	T(U) (%)	G (%)	C (%)	AT(U)%	GC%	AT(U)-skew	GC-skew
nad2	1029	393	443	66	127	38.19	43.05	6.41	12.34	81.24	18.76	-0.06	-0.316
cox1	1540	470	590	235	245	30.52	38.31	15.26	15.91	68.83	31.17	-0.113	-0.021
cox2	685	239	265	77	104	34.89	38.69	11.24	15.18	73.58	26.42	-0.052	-0.149
atp8	162	76	68	7	11	46.91	41.98	4.32	6.79	88.89	11.11	0.056	-0.222
atp6	678	232	285	61	100	34.22	42.04	9	14.75	76.25	23.75	-0.103	-0.242
cox3	789	258	310	103	118	32.7	39.29	13.05	14.96	71.99	28.01	-0.092	-0.068
nad3	354	128	152	31	43	36.16	42.94	8.76	12.15	79.1	20.9	-0.086	-0.162
nad5	1729	562	825	223	119	32.5	47.72	12.9	6.88	80.22	19.78	-0.19	0.304
nad4	1339	425	650	173	91	31.74	48.54	12.92	6.8	80.28	19.72	-0.209	0.311
nad4l	294	84	167	29	14	28.57	56.8	9.86	4.76	85.37	14.63	-0.331	0.349
nad6	525	216	230	29	50	41.14	43.81	5.52	9.52	84.95	15.05	-0.031	-0.266
cob	1137	381	464	120	172	33.51	40.81	10.55	15.13	74.32	25.68	-0.098	-0.178
CR	1327	591	585	66	85	44.54	44.08	4.97	6.41	88.62	11.38	0.005	-0.126
trnI-GAT	65	28	22	9	6	43.08	33.85	13.85	9.23	76.92	23.08	0.12	0.2
trnQ-TTG	75	29	36	8	2	38.67	48	10.67	2.67	86.67	13.33	-0.108	0.6
trnM-CAT	71	26	28	7	10	36.62	39.44	9.86	14.08	76.06	23.94	-0.037	-0.176
trnW-TCA	62	27	16	7	12	43.55	25.81	11.29	19.35	69.35	30.65	0.256	-0.263
trnC-GCA	64	27	27	6	4	42.19	42.19	9.38	6.25	84.38	15.63	0	0.2
trnY-GTA	68	25	27	11	5	36.76	39.71	16.18	7.35	76.47	23.53	-0.038	0.375
trnL-TAA	65	26	24	9	6	40	36.92	13.85	9.23	76.92	23.08	0.04	0.2
trnK-CTT	71	29	23	10	9	40.85	32.39	14.08	12.68	73.24	26.76	0.115	0.053
trnD-GTC	66	32	24	5	5	48.48	36.36	7.58	7.58	84.85	15.15	0.143	0
trnG-TCC	68	28	28	6	6	41.18	41.18	8.82	8.82	82.35	17.65	0	0
trnA-TGC	61	21	27	8	5	34.43	44.26	13.11	8.2	78.69	21.31	-0.125	0.231
trnR-TCG	66	27	25	7	7	40.91	37.88	10.61	10.61	78.79	21.21	0.038	0
trnN-GTT	66	27	24	8	7	40.91	36.36	12.12	10.61	77.27	22.73	0.059	0.067
trnS-TCT	67	18	30	10	9	26.87	44.78	14.93	13.43	71.64	28.36	-0.25	0.053
trnE-TTC	69	31	31	3	4	44.93	44.93	4.35	5.8	89.86	10.14	0	-0.143
trnF-GAA	69	27	27	10	5	39.13	39.13	14.49	7.25	78.26	21.74	0	0.333
trnH-GTG	65	26	27	9	3	40	41.54	13.85	4.62	81.54	18.46	-0.019	0.5
trnT-TGT	69	32	27	5	5	46.38	39.13	7.25	7.25	85.51	14.49	0.085	0
trnP-TGG	65	27	25	10	3	41.54	38.46	15.38	4.62	80	20	0.038	0.538
trnS-TGA	68	31	24	8	5	45.59	35.29	11.76	7.35	80.88	19.12	0.127	0.231
trnL-TAG	66	23	28	10	5	34.85	42.42	15.15	7.58	77.27	22.73	-0.098	0.333
trnV-TAC	71	27	26	11	7	38.03	36.62	15.49	9.86	74.65	25.35	0.019	0.222
trnI-GAT	65	28	22	9	6	43.08	33.85	13.85	9.23	76.92	23.08	0.12	0.2
rrnL	1312	509	564	156	83	38.8	42.99	11.89	6.33	81.78	18.22	-0.051	0.305
rrnS	786	300	338	101	47	38.17	43	12.85	5.98	81.17	18.83	-0.06	0.365
