# Supplementary material for: Complete Mitogenome and Phylogenetic Analyses of Galerita orientalis Schmidt-Goebel, 1846 (Insecta: Coleoptera: Carabidae: Galeritini)
Source: Genes (Basel). 2022 Nov 23;13(12):2199. doi: 10.3390/genes13122199 (PMC9777712; doi:10.3390/genes13122199)
Supplement: Supplementary file 1 [file genes-13-02199-s001.zip › genes-1980427-supplementary/Table S3 Tandem repeats of CR of G. orientalis mitogenome.xlsx]

## Sheet: Sheet1
Table S3 Tandem repeats of CR of G. orientalis mitogenome
Name	Indices	Period size (bp)	Percent matches (%)	Percent indels (%)	Score	Entropy (0-2)	A	C	G	T	Consensus size (bp)	Copy number	consensus pattern
TR1	376--426	27	84	4	66	1.12	47	0	1	50	26	1.9	AATAATATAGTAAATTTTAAATTATT
TR2	515--560	2	78	8	51	1.13	47	0	2	50	2	24	TA
TR3	584--642	22	74	18	55	0.97	40	0	0	59	19	2.8	ATTATTTAAATTATTTTAT
TR4	580--649	27	79	18	81	0.98	41	0	0	58	25	2.7	ATAAATTATTTAATTATTTTATATT
TR5	590--654	19	74	25	64	0.99	43	0	0	56	20	3.2	TAAATTATTTATATTATTAA
TR6	592--650	24	82	15	61	0.97	40	0	0	59	23	2.6	AATTATTTTATTATATATAAATT
TR7	1024--1089	21	80	6	64	1.71	36	4	18	40	21	3.2	TTTTGGGAAAATTTCGTAAAA
