# Supplementary material for: Complete Mitogenome and Phylogenetic Analyses of Galerita orientalis Schmidt-Goebel, 1846 (Insecta: Coleoptera: Carabidae: Galeritini)
Source: Genes (Basel). 2022 Nov 23;13(12):2199. doi: 10.3390/genes13122199 (PMC9777712; doi:10.3390/genes13122199)
Supplement: Supplementary file 1 [file genes-13-02199-s001.zip › genes-1980427-supplementary/Table S4 Alignment results using GBlocks.xlsx]

## Sheet: Sheet1
Table S4 Alignment results using Gblocks.
Genes	Original alignment	Gblocks alignment	Rate (%)	blocks number
atp6	696 positions	675 positions	96.98	2
atp8	162 positions	153 positions	94.44	2
cox1	1,647 positions	1,533 positions	93.08	1
cox2	693 positions	678 positions	97.84	1
cox3	792 positions	786 positions	99.24	1
cob	1,149 positions	1,134 positions	98.69	1
nad1	969 positions	945 positions	97.52	2
nad2	1,056 positions	1,011 positions	95.74	5
nad3	354 positions	351 positions	99.15	1
nad4	1,374 positions	1,338 positions	97.38	6
nad4l	321 positions	288 positions	89.72	1
nad5	1,785 positions	1,728 positions	96.81	7
nad6	558 positions	516 positions	92.47	3
Total	11,556 positons	11,136 positions	96.37	33
